# Supplementary material for: 89Zr-Immuno-PET with Immune Checkpoint Inhibitors: Measuring Target Engagement in Healthy Organs
Source: Cancers (Basel). 2023 Nov 23;15(23):5546. doi: 10.3390/cancers15235546 (PMC10705667; doi:10.3390/cancers15235546)
Supplement: Supplementary file 1 [file cancers-15-05546-s001.zip]

Archive with 1 entries (1 files):
- cancers-2641242-supplementary.pdf
